# Supplementary material for: The identity of Hypolepis robusta, as a new synonym of Hypolepis alpina (Dennstaedtiaceae), based on morphology and DNA barcoding and the new distribution
Source: PhytoKeys. 2018 Mar 15;(96):35–45. doi: 10.3897/phytokeys.96.23470 (PMC6283266; doi:10.3897/phytokeys.96.23470)
Supplement: XML Treatment for Hypolepis alpina [file phytokeys.96.23470-treatment1.xml]

<!DOCTYPE tp:taxon-treatment
  PUBLIC "-//TaxonX//DTD Taxonomic Treatment Publishing DTD v0 20100105//EN" "tax-treatment-NSO.dtd">
<tp:taxon-treatment xmlns:tp="http://www.plazi.org/taxpub"><tp:treatment-meta><kwd-group><label>Taxon classification</label><kwd><named-content xmlns:xlink="http://www.w3.org/1999/xlink" content-type="kingdom">Plantae</named-content></kwd><kwd><named-content xmlns:xlink="http://www.w3.org/1999/xlink" content-type="order">Polypodiales</named-content></kwd><kwd><named-content xmlns:xlink="http://www.w3.org/1999/xlink" content-type="family">Dennstaedtiaceae</named-content></kwd></kwd-group><mixed-citation publication-type="journal"><person-group><name><surname>Morigengaowa</surname><given-names/></name><name><surname>Luo</surname><given-names>Jun-Jie</given-names></name><name><surname>Knapp</surname><given-names>Ralf</given-names></name><name><surname>Wei</surname><given-names>Hong-Jin</given-names></name><name><surname>Liu</surname><given-names>Bao-Dong</given-names></name><name><surname>Yan</surname><given-names>Yue-Hong</given-names></name><name><surname>Shang</surname><given-names>Hui</given-names></name></person-group><article-title>The identity of <italic><tp:taxon-name><tp:taxon-name-part taxon-name-part-type="genus" reg="Hypolepis">Hypolepis</tp:taxon-name-part> <tp:taxon-name-part taxon-name-part-type="species" reg="robusta">robusta</tp:taxon-name-part></tp:taxon-name></italic>, as a new synonym of <italic><tp:taxon-name><tp:taxon-name-part taxon-name-part-type="genus" reg="Hypolepis">Hypolepis</tp:taxon-name-part> <tp:taxon-name-part taxon-name-part-type="species" reg="alpina">alpina</tp:taxon-name-part></tp:taxon-name></italic> (<tp:taxon-name><tp:taxon-name-part taxon-name-part-type="family">Dennstaedtiaceae</tp:taxon-name-part></tp:taxon-name>), based on morphology and DNA barcoding and the new distribution</article-title><source>PhytoKeys</source><day>15</day><month>3</month><year>2018</year><volume>2018</volume><issue>96</issue><fpage>35</fpage><lpage>45</lpage><pub-id pub-id-type="doi">10.3897/phytokeys.96.23470</pub-id></mixed-citation></tp:treatment-meta><tp:nomenclature><tp:taxon-name>
              <tp:taxon-name-part taxon-name-part-type="genus" reg="Hypolepis">Hypolepis</tp:taxon-name-part>
              <tp:taxon-name-part taxon-name-part-type="species" reg="alpina">alpina</tp:taxon-name-part>
            </tp:taxon-name><tp:taxon-authority>(Blume) Hook. (1852: 63)</tp:taxon-authority><tp:nomenclature-citation-list><tp:nomenclature-citation><tp:taxon-name>
                  <tp:taxon-name-part taxon-name-part-type="genus" reg="Hypolepis">Hypolepis</tp:taxon-name-part> <tp:taxon-name-part taxon-name-part-type="species" reg="alpina">alpina</tp:taxon-name-part></tp:taxon-name><comment>(Blume) Hook. (1852: 63). <tp:taxon-name><tp:taxon-name-part taxon-name-part-type="genus" reg="Cheilanthes">Cheilanthes</tp:taxon-name-part> <tp:taxon-name-part taxon-name-part-type="species" reg="alpina">alpina</tp:taxon-name-part></tp:taxon-name> Blume (1828: 138). <tp:taxon-name><tp:taxon-name-part taxon-name-part-type="genus" reg="Cheilanthes">Cheilanthes</tp:taxon-name-part> <tp:taxon-name-part taxon-name-part-type="species" reg="dissecta">dissecta</tp:taxon-name-part></tp:taxon-name> Hook. &amp; Arn. (1841: 75). <tp:taxon-name><tp:taxon-name-part taxon-name-part-type="genus" reg="Hypolepis">Hypolepis</tp:taxon-name-part> <tp:taxon-name-part taxon-name-part-type="species" reg="dissecta">dissecta</tp:taxon-name-part></tp:taxon-name> (Hook. &amp; Arn.) Brack. (1854: 89–90). <tp:taxon-name><tp:taxon-name-part taxon-name-part-type="genus" reg="Hypolepis">Hypolepis</tp:taxon-name-part> <tp:taxon-name-part taxon-name-part-type="species" reg="alte-gracillima">alte-gracillima</tp:taxon-name-part></tp:taxon-name>Hayata (1915: 295–297).</comment></tp:nomenclature-citation><tp:nomenclature-citation><tp:taxon-name>
                  <tp:taxon-name-part taxon-name-part-type="genus" reg="Hypolepis"/><tp:taxon-name-part taxon-name-part-type="species" reg="alpina"/></tp:taxon-name><comment>Type: Indonesia. Java: Jawa Barat, Gede, <italic>Blume C. L.</italic> (Lectotype: L-0051753!, L-0051754!). </comment></tp:nomenclature-citation><!-- edit1 --><!--tp:nomenclature-citation>
            <tp:taxon-name><tp:taxon-name-part taxon-name-part-type="genus" reg="Hypolepis"/><tp:taxon-name-part taxon-name-part-type="species" reg="alpina"/></tp:taxon-name><comment/>
              </tp:nomenclature-citation--></tp:nomenclature-citation-list></tp:nomenclature><tp:treatment-sec sec-type="material" id="SECID0E2UAG"><title>Type.</title><p>China. Yunnan: Fugong County, 1980, <italic>W. M. Chu</italic> (Holotype: PYU-01017821!, PYU-01017822!, PYU-01017823!, PYU-01017824!).</p><p>Fronds up to 1.7 m high. Rhizome long-creeping, 2–10 mm diameter, densely covered in red-brown hairs up to 3 mm long. Stipes reddish-brown, 12–70 cm long, 1.5–13 mm diameter, grooved adaxially, covered in red-brown non-glandular hairs <!--PageBreak-->up to 2 mm long and shorter glandular hairs, few adventitious buds at both sides of the stipe base; lamina ovate in outline, 3– or 4–pinnate, 20–80 (–130) cm × 10–90 cm, rachis red-brown or chestnut-brown at base, becoming chestnut-brown or yellow-brown at apex, densely covered in red-brown or chestnut-brown glandular hairs up to 0.5 mm long with occasional much longer non-glandular hairs; primary pinnae 15–30 pairs, opposite or sub-opposite, the largest at or near base, ovate to narrowly triangular, 10–52 cm × 3–28 cm; secondary pinnules narrowly ovate to ovate, 2–14 cm × 0.8–5 cm; ultimate pinnules to 10 mm × 5 mm. Sori circular or ovate, originating away from margins, without hairs between sporangia, protected by reflexed adaxial indusium, green at base and half membranaceous at margin, when the sori turn mature, the membranaceous margin becomes lacerated or exfoliated and the base part may turn white. Spores very pale under light microscope, perispores with interconnecting flattened projections, (32–) 34–37 (–40) µm × (20–) 21–25 (–28) μm.</p></tp:treatment-sec><tp:treatment-sec sec-type="distribution" id="SECID0EHVAG"><title>Distribution.</title><p>China (Guangdong, Guangxi, Hainan, Taiwan, Yunnan), Indonesia, Japan, Malaysia, Papua New Guinea, Philippines.</p></tp:treatment-sec></tp:taxon-treatment>
